# Supplementary material for: Amino acid and lipid metabolism in post-gestational diabetes and progression to type 2 diabetes: A metabolic profiling study
Source: PLoS Med. 2020 May 20;17(5):e1003112. doi: 10.1371/journal.pmed.1003112 (PMC7239388; doi:10.1371/journal.pmed.1003112)
Supplement: S1 Table — (XLSX) [file pmed.1003112.s005.xlsx]

## Sheet: S1 Table
		S1 Table. Metabolites that significantly differ in incident T2D vs non-T2D at baseline
		No.	Metabolites	Class	Non-T2D	Incident-T2D	Adjusted p-value	Fold Change Incident T2D/nonT2D
		1	Hexose	Sugar	5451.73±843.81	6104.63±1036.98	4.26044e-12	1.11976
		2	AC16	ACs	0.11±0.05	0.14±0.05	7.66001e-09	1.27677
		3	His	AAs	89.25±25.88	104.29±30.99	7.68437e-09	1.16843
		4	Spermidine	BAs	0.18±0.1	0.2±0.06	0.000372226	1.13564
		5	Ile	AAs	73.04±17.29	80.44±19.99	0.000406374	1.10129
		6	Ser	AAs	113.45±48.3	131.55±53.57	0.000406374	1.15949
		7	Tyr	AAs	72.69±20.5	80.99±21.89	0.000744481	1.11416
		8	PC ae C40:4	PCs	2.29±0.52	2.12±0.61	0.000856376	0.925983
		9	lysoPC a C26:0	PCs	0.24±0.1	0.27±0.09	0.00142553	1.11964
		10	Leu	AAs	143.78±31.17	155.6±37.94	0.00188862	1.08221
		11	Met	AAs	20.27±5.63	22.09±6.51	0.00188862	1.08988
		12	PC aa C30:0	PCs	2.91±1.11	3.29±1.29	0.00199292	1.13009
		13	PC aa C32:1	PCs	14.9±7.74	17.49±8.62	0.00293267	1.17351
		14	PC aa C32:2	PCs	4.05±1.92	4.7±2.02	0.00394741	1.16006
		15	SM (OH) C22:2	SMs	13.25±3.25	12.26±3.15	0.0044858	0.92562
		16	Kynurenine	BAs	3.89±3.81	2.83±0.99	0.0044858	0.726602
		17	Glu	AAs	55.87±31.19	64.89±31.68	0.00461762	1.1615
		18	AC10	ACs	0.23±0.08	0.25±0.07	0.00474391	1.08764
		19	Lys	AAs	212.8±44.03	227.83±50.86	0.00661857	1.0706
		20	SM (OH) C24:1	SMs	1.5±0.41	1.39±0.39	0.00878544	0.92322
		21	PC ae C42:5	PCs	1.47±0.33	1.39±0.33	0.00965998	0.944916
		22	AC3	ACs	0.29±0.09	0.33±0.12	0.0121627	1.11614
		23	lysoPC a C26:1	PCs	0.12±0.05	0.11±0.05	0.0121627	0.903005
		24	Trp	AAs	63.67±13.99	67.23±15.23	0.0223719	1.05589
		25	PC ae C44:6	PCs	1.15±0.28	1.08±0.25	0.0269611	0.937105
		26	lysoPC a C17:0	PCs	0.98±0.39	0.89±0.37	0.0278621	0.909653
		27	Thr	AAs	123.27±41.02	134.02±43.7	0.0278621	1.08718
		28	PC ae C38:1	PCs	0.24±0.29	0.2±0.44	0.0278939	0.824018
		29	SM (OH) C16:1	SMs	3.91±0.95	3.7±1.01	0.0288757	0.945086
		30	Pro	AAs	205.67±57.87	220.43±61.63	0.0321922	1.07175
		31	PC ae C38:4	PCs	13.72±3.39	12.96±3.49	0.0340731	0.945046
		32	PC ae C40:5	PCs	2.72±0.64	2.58±0.7	0.0340731	0.947782
		33	PC aa C38:3	PCs	51.45±15.59	55.8±16.67	0.041009	1.08439
		34	PC aa C36:2	PCs	293.55±63.2	307.69±68.74	0.0413665	1.04818
		35	PC ae C42:3	PCs	0.6±0.16	0.56±0.15	0.0413665	0.934253
		36	PC aa C40:4	PCs	3.56±1.3	3.91±1.5	0.0440193	1.09762
		37	Gln	AAs	562.17±152.33	527.04±147.55	0.0440193	0.93752
		Data are presented as the mean ± SD. Concentrations of metabolites are in µM. Models were adjusted for age, race and BMI. P values are corrected for multiple comparisons with the Benjamini-Hochberg method.
