# Supplementary material for: Amino acid and lipid metabolism in post-gestational diabetes and progression to type 2 diabetes: A metabolic profiling study
Source: PLoS Med. 2020 May 20;17(5):e1003112. doi: 10.1371/journal.pmed.1003112 (PMC7239388; doi:10.1371/journal.pmed.1003112)
Supplement: S2 Table — (XLSX) [file pmed.1003112.s006.xlsx]

## Sheet: S2 Table
	S2 Table. Significance of correlation between 37 differential metabolites and clinical parameters
	clinical parameters	FPG (mg/dL)	2hPG (mg/dL)	Fasting insulin (μU/mL)	HOMA-IR	HOMA-B
Hexose	0.0762254	0	1.92492e-05	5.10703e-15	0	0.717581
Gln	0.13653	0.265735	0.00506779	0.146651	0.13554	0.206508
Glu	7.78767e-06	2.08517e-09	0.00028747	0	0	2.62269e-09
His	0.0266577	0.000592093	4.20624e-05	0.172036	0.0536114	0.918214
Ile	0.000809784	1.80039e-08	0.0462673	0	0	1.9135e-10
Leu	0.293101	0.000207608	0.00991287	3.85469e-13	2.25153e-13	1.08827e-07
Lys	0.992693	0.00148738	0.318589	0.0262793	0.00675889	0.986218
Met	0.295181	0.102002	0.344961	0.0278681	0.0135584	0.302159
Pro	0.00169089	3.7281e-05	0.855156	4.41113e-05	2.06206e-05	0.0154243
Ser	0.0545395	0.385774	0.00709068	0.11987	0.231155	0.0174129
Thr	0.000400113	0.00207777	0.203162	0.00065612	0.00070497	0.0236818
Trp	0.0787812	0.0168634	0.770336	0.00578925	0.00279493	0.203647
Tyr	0.00432689	2.63565e-07	0.577655	2.65461e-09	3.29617e-10	0.000814109
AC10	0.398739	0.193373	2.02243e-06	0.07387	0.109234	0.138547
AC16	0.749047	0.0089615	4.39532e-09	0.2323	0.103379	0.81516
AC3	0.474014	7.06109e-06	0.0286634	5.04485e-11	1.38143e-11	4.53208e-06
Kynurenine	0.799366	0.0428955	0.0668609	0.333585	0.227349	0.787691
Spermidine	0.136299	0.878331	0.175358	0.30314	0.287539	0.353005
lysoPC a C17:0	1.92836e-05	0.00226078	0.0145337	4.89351e-08	6.94627e-08	1.61747e-05
lysoPC a C26:0	0.546583	0.0231913	0.0644341	0.0537827	0.0402398	0.21746
lysoPC a C26:1	0.0698968	0.0265866	0.0156468	0.07435	0.0657582	0.352226
PC aa C30:0	0.0042801	0.0142761	0.59428	0.120456	0.0677648	0.628326
PC aa C32:1	0.200418	0.000153823	0.000416036	0.000312468	7.01159e-05	0.0542887
PC aa C32:2	0.0107106	0.000245675	0.460156	0.0596018	0.0267828	0.881251
PC aa C36:2	0.000203839	0.0378644	0.697983	0.132364	0.0881265	0.725745
PC aa C38:3	0.0629189	1.10688e-06	0.0157112	1.07624e-09	6.0398e-10	1.91584e-05
PC aa C40:4	0.44131	0.0244538	0.0039122	0.000346318	0.000340968	0.00570738
PC ae C38:1	0.553409	0.32567	0.220904	0.619522	0.472748	0.915064
PC ae C38:4	0.326844	0.000835144	0.17459	2.6651e-05	1.31402e-05	0.0171364
PC ae C40:4	0.833422	0.00227457	0.0161221	0.000142103	0.00010505	0.0229825
PC ae C40:5	0.181819	0.000476372	0.250445	1.94773e-07	1.80108e-07	0.000250565
PC ae C42:3	2.89188e-10	0.000411376	0.152322	4.73952e-08	4.2405e-08	0.000105478
PC ae C42:5	0.0491299	0.00010638	0.0496196	2.52663e-05	1.09066e-05	0.0292728
PC ae C44:6	0.22982	0.000600782	0.0565382	0.00255226	0.00115261	0.20457
SM (OH) C16:1	0.0254473	0.00162867	0.222356	4.11918e-06	2.08008e-06	0.00285476
SM (OH) C22:2	0.000814555	0.000202824	0.00966369	5.03761e-09	1.79354e-09	4.0484e-05
SM (OH) C24:1	0.00174254	5.55668e-06	0.1813	1.23844e-05	4.18468e-06	0.0131128
	Pink denotes significance (p<0.05)
