# Supplementary material for: Amino acid and lipid metabolism in post-gestational diabetes and progression to type 2 diabetes: A metabolic profiling study
Source: PLoS Med. 2020 May 20;17(5):e1003112. doi: 10.1371/journal.pmed.1003112 (PMC7239388; doi:10.1371/journal.pmed.1003112)
Supplement: S3 Table — (XLSX) [file pmed.1003112.s007.xlsx]

## Sheet: S3 Table
	S3 Table. Pathways significantly regulated in incident T2D at baseline time
	Pathway	Total number of metabolites in the pathway	Expected number	Hits	Raw p	FDR	Hits metabolites
	Aminoacyl-tRNA biosynthesis	48	0.61935	13	2.8289e-16	2.3763e-14	Histidine; Arginine; Alanine; Lysine; Isoleucine; Leucine; Threonine; Tryptophan; Tyrosine; Proline; Glutamate
	Valine, leucine and isoleucine biosynthesis	8	0.10323	3	9.8883e-05	0.0041531	Threonine; Leucine; Isoleucine
	Arginine biosynthesis	14	0.18065	3	0.00061161	0.017125	Glutamate; Arginine; Citrulline
	Arginine and proline metabolism	38	0.49032	4	0.0011243	0.02361	Glutamate; Arginine; Spermidine; Proline
