# Supplementary material for: Amino acid and lipid metabolism in post-gestational diabetes and progression to type 2 diabetes: A metabolic profiling study
Source: PLoS Med. 2020 May 20;17(5):e1003112. doi: 10.1371/journal.pmed.1003112 (PMC7239388; doi:10.1371/journal.pmed.1003112)
Supplement: S4 Table — (XLSX) [file pmed.1003112.s008.xlsx]

## Sheet: S4 Table
		S4 Table. Metabolites significantly altered in T2D at follow-up time
		No.	Metabolites	Class	Non-T2D	T2D	P-value	Fold Change T2D/non-T2D
		1	Hexose	Sugar	5539.96±1240.58	7167.04±2417.03	8.7488e-14	1.2937
		2	Glu	AAs	46.8±22.06	61.31±26.36	1.1727e-06	1.31
		3	lysoPC a C17:0	PCs	0.75±0.29	0.62±0.26	6.3605e-05	0.82059
		4	lysoPC a C18:1	PCs	7.12±3.07	5.79±2.12	0.00012669	0.81332
		5	Gly	AAs	228.4±80.31	195.39±67.25	0.00012929	0.85547
		6	Ile	AAs	66.89±16.7	75.6±20.44	0.00019064	1.1301
		7	PC ae C36:2	PCs	12.28±4.24	10.78±3.89	0.0014098	0.87769
		8	SM(OH)C22:2	SMs	5.43±1.73	4.83±1.71	0.001428	0.88982
		9	PC aa C32:1	PCs	10.66±6.27	13.37±7.79	0.002322	1.2542
		10	Tyr	AAs	66.14±18.17	73.87±21.83	0.0027793	1.1169
		11	Leu	AAs	132.11±32.18	144.07±36.33	0.0049545	1.0905
		12	lysoPC a C20:4	PCs	3.1±1.21	2.71±0.99	0.0061386	0.87299
		13	lysoPC a C18:2	PCs	14.79±6.54	12.69±5.32	0.0069672	0.85772
		14	lysoPC a C16:0	PCs	38.55±13.96	33.95±12.47	0.0070433	0.88077
		15	AC5	ACs	0.16±0.05	0.17±0.04	0.011691	1.079
		16	lysoPC a C18:0	PCs	11.03±4.26	9.74±3.95	0.012533	0.88257
		17	Val	AAs	209.91±52.32	227.59±64.08	0.017289	1.0842
		18	SM(OH)C14:1	SMs	3.5±1.25	3.17±1.17	0.019991	0.90757
		19	PC ae C40:6	PCs	3.05±1.11	2.74±0.97	0.020931	0.89744
		20	PC ae C34:3	PCs	6.79±3.01	5.95±2.21	0.027147	0.87676
		21	PC ae C34:2	PCs	9.46±3.56	8.55±2.87	0.029274	0.90309
		22	PC aa C38:1	PCs	0.57±0.4	0.47±0.34	0.029914	0.83071
		23	PC ae C36:3	PCs	5.98±2.46	5.34±1.83	0.033697	0.89402
		24	Ala	AAs	326.08±99.33	352.47±102.8	0.034838	1.0809
		25	PC ae C38:4	PCs	10.17±3.72	9.24±3.17	0.036285	0.90805
		26	PC aa C38:6	PCs	52.74±22.7	47.79±21.54	0.043848	0.90618
		27	Creatinine	BAs	57.87±15.79	54.29±11.75	0.046427	0.93809
		Data are presented as the mean ± SD. Concentrations of metabolites are in µM. Models were adjusted for age, race and BMI.
