# Supplementary material for: Amino acid and lipid metabolism in post-gestational diabetes and progression to type 2 diabetes: A metabolic profiling study
Source: PLoS Med. 2020 May 20;17(5):e1003112. doi: 10.1371/journal.pmed.1003112 (PMC7239388; doi:10.1371/journal.pmed.1003112)
Supplement: S5 Table — (XLSX) [file pmed.1003112.s009.xlsx]

## Sheet: S5 Table
	S5 Table. Pathways significantly altered in T2D at follow-up time
	Pathway	Total number of metabolites in the pathway	Expected number	Hits	Raw p	FDR	Hits metabolites
	Aminoacyl-tRNA biosynthesis	48	0.24774	6	1.7184e-08	1.4434e-06	Valine; Alanine; Isoleucine; Leucine; Tyrosine; Glutamate
	Valine, leucine and isoleucine biosynthesis	8	0.04129	3	5.0015e-06	0.00021006	Leucine; Isoleucine; Valine
	Valine, leucine and isoleucine degradation	40	0.20645	3	0.00081601	0.022848	Leucine; Isoleucine; Valine
	Glucose-Alanine Cycle	13	0.114	3	0.000129	0.0126	Glucose; Glutamic acid; Alanine
