# Supplementary material for: Amino acid and lipid metabolism in post-gestational diabetes and progression to type 2 diabetes: A metabolic profiling study
Source: PLoS Med. 2020 May 20;17(5):e1003112. doi: 10.1371/journal.pmed.1003112 (PMC7239388; doi:10.1371/journal.pmed.1003112)
Supplement: S6 Table — (XLSX) [file pmed.1003112.s010.xlsx]

## Sheet: S6 Table
	S6 Table. Significant metabolites in cox regression model and logistic regression model.
	Cox Regression
	Metabolites	P-value	Hazard Ratio (HR)	95.0% CI for HR
				Lower	Upper
	Hexose	6.32339e-10	10.4817	4.97643	22.0772
	His	3.78027e-05	2.33278	1.55916	3.49024
	Tyr	0.00720557	1.92317	1.19361	3.09866
	PC aa C30:0	0.000630274	1.80466	1.28642	2.53167
	Ser	0.00129821	1.62058	1.20755	2.1749
	Spermidine	0.00252219	1.39045	1.12271	1.72203
	Gln	0.000141395	0.488219	0.337481	0.706285
	Kynurenine	2.40598e-06	0.431162	0.303945	0.611625
	PC ae C40:4	0.000686502	0.368745	0.207294	0.655942
	SM(OH)C22:2	0.000264825	0.347389	0.196822	0.613137
	Logistic Regression
	Metabolites	Sig.	Exp(B)	95% C.I.for EXP(B)
				Lower	Upper
	Hexose	1.19836e-11	68.3195	20.1487	231.656
	His	5.51501e-05	3.52193	1.91	6.49425
	PC aa C30:0	0.000148032	2.54497	1.57083	4.12323
	Spermidine	0.00100315	1.66913	1.23007	2.26491
	Ser	0.0195152	1.61638	1.08028	2.41854
	Kynurenine	3.91383e-05	0.383818	0.243178	0.605794
	Gln	0.000455799	0.379339	0.220625	0.652229
	PC ae C40:4	0.00342227	0.278335	0.118207	0.655377
	SM(OH)C22:2	2.54838e-05	0.154674	0.064877	0.368757
